# Supplementary material for: You Are What You Tweet: Connecting the Geographic Variation in America’s Obesity Rate to Twitter Content
Source: PLoS One. 2015 Sep 2;10(9):e0133505. doi: 10.1371/journal.pone.0133505 (PMC4557976; doi:10.1371/journal.pone.0133505)
Supplement: S1 Table — (CSV) [file pone.0133505.s007.csv]

Food	r	p-value	NRF
wine	-.407	2.63e-09	10.0
coffee	-.372	5.72e-08	4.5
banana	-.325	2.09e-06	51.8
espresso	-.314	4.27e-05	3.8
croissant	-.285	1.24e-04	-9.1
salmon	-.274	1.98e-04	36.0
apple	-.282	1.16e-04	46.7
quinoa	-.268	4.43e-04	31.8
brie	-.265	6.36e-04	-8.5
macaroon	-.261	8.24e-04	-8.4
