# Supplementary material for: You Are What You Tweet: Connecting the Geographic Variation in America’s Obesity Rate to Twitter Content
Source: PLoS One. 2015 Sep 2;10(9):e0133505. doi: 10.1371/journal.pone.0133505 (PMC4557976; doi:10.1371/journal.pone.0133505)
Supplement: S2 Table — (CSV) [file pone.0133505.s008.csv]

Food	r	p-value	NRF
chicken nuggets	0.207	0.00216	5.9
ham	0.174	0.00822	-6.4
french fries	0.165	0.0246	-15.2
chicken wings	0.145	0.0313	6.8
sausage	0.129	0.0521	-19.3
biscuit	0.113	0.0607	0.2
collards	0.097	0.0834	392.5
bbq sauce	0.092	0.0993	-2.5
gravy	0.084	0.0145	-4.2
fried chicken	0.088	.137	8.9
