# Supplementary material for: You Are What You Tweet: Connecting the Geographic Variation in America’s Obesity Rate to Twitter Content
Source: PLoS One. 2015 Sep 2;10(9):e0133505. doi: 10.1371/journal.pone.0133505 (PMC4557976; doi:10.1371/journal.pone.0133505)
Supplement: S3 Table — (CSV) [file pone.0133505.s009.csv]

Activity r p-value Intensity
golf -.327 3.21 × 10−5 moderate
yoga -.318 6.28 × 10−5 moderate
hiking -.273 5.09 × 10−4 moderate
racquetball -.246 9.27 × 10−4 strenuous
lacrosse -.222 3.24 × 10−3 strenuous
