# Supplementary material for: You Are What You Tweet: Connecting the Geographic Variation in America’s Obesity Rate to Twitter Content
Source: PLoS One. 2015 Sep 2;10(9):e0133505. doi: 10.1371/journal.pone.0133505 (PMC4557976; doi:10.1371/journal.pone.0133505)
Supplement: S4 Table — (CSV) [file pone.0133505.s010.csv]

Activity	r	p-value	Intensity
basketball	.218 0.00416	strenuous
hunting	.182 0.00936	moderate
football	.176 0.0146	strenuous
dancing	.151 0.0813	moderate
coaching	.128 0.121	moderate
